# Supplementary material for: TETRASPANIN 8-1 from Phaseolus vulgaris plays a key role during mutualistic interactions
Source: Front Plant Sci. 2023 Jul 3;14:1152493. doi: 10.3389/fpls.2023.1152493 (PMC10352089; doi:10.3389/fpls.2023.1152493)
Supplement: Supplementary file 1 [file DataSheet_1.zip]

Archive with 15 entries (15 files):
- Supplementary Figure 1.JPEG
- Supplementary Figure 10.JPEG
- Supplementary Figure 11.JPEG
- Supplementary Figure 2.JPEG
- Supplementary Figure 3.JPEG
- Supplementary Figure 4.JPEG
- Supplementary Figure 5.JPEG
- Supplementary Figure 6.JPEG
- Supplementary Figure 7.JPEG
- Supplementary Figure 8.JPEG
- Supplementary Figure 9.JPEG
- Supplementary Information.DOCX
- Supplementary Table 1.PDF
- Supplementary Video 1.WMV
- Supplementary Video 2.WMV
